# Supplementary material for: First Isolation of Virulent Tenacibaculum maritimum Isolates from Diseased Orbicular Batfish (Platax orbicularis) Farmed in Tahiti Island
Source: Pathogens. 2022 Jan 21;11(2):131. doi: 10.3390/pathogens11020131 (PMC8877024; doi:10.3390/pathogens11020131)
Supplement: Supplementary file 1 [file pathogens-11-00131-s001.zip]

Archive with 1 entries (1 files):
- Lopez et al 11-11-21 Supplementary Materials.pdf
